# Supplementary material for: microRNAs and Markers of Neutrophil Activation as Predictors of Early Incidental Post-Surgical Pulmonary Embolism in Patients with Intracranial Tumors
Source: Cancers (Basel). 2020 Jun 11;12(6):1536. doi: 10.3390/cancers12061536 (PMC7353032; doi:10.3390/cancers12061536)
Supplement: Supplementary file 1 [file cancers-12-01536-s001.zip]

Archive with 2 entries (2 files):
- Supplementary figures & Tables final.docx
- Supplementary table 1.xlsx
