# Supplementary material for: microRNAs and Markers of Neutrophil Activation as Predictors of Early Incidental Post-Surgical Pulmonary Embolism in Patients with Intracranial Tumors
Source: Cancers (Basel). 2020 Jun 11;12(6):1536. doi: 10.3390/cancers12061536 (PMC7353032; doi:10.3390/cancers12061536)
Supplement: Supplementary file 1 [file cancers-12-01536-s001.zip › Supplementary table 1.xlsx]

## Sheet: glioma & meningioma patients
Number ID_patient	Tumor type	studied in validation stage	Thrombosis	Age, years	Sex	BMI, Kg/m2	eGFR, mL/min/1.73 m3	Khorana score	Hemoglobin, g/dL	Platelets, x 103/mmc	WBC, x 103/mmc	CRP, mg/L	PT ratio	APTT ratio	Fibrinogen, mg/dL	D-Dimer, ng/mL	Tumor dimension, cm3	duration of surgery, min	DNA, ng/mL	nucleosomes, U	MPO, ng/mL	calprotectin, ng/mL	Comorbidities	Pre-operative KPS ≥ 80	Post-operative KPS ≥ 80	WHO classification	Tumor location	neutrophils, x 103/mmc	hsa-miR-652-3p	hsa-miR-502-3p	UniSp3 IPC	hsa-miR-339-3p	hsa-miR-221-3p	hsa-miR-409-3p	hsa-let-7f-5p	hsa-miR-154-5p	hsa-miR-27b-3p	hsa-miR-155-5p	hsa-miR-374b-5p	hsa-miR-140-3p	hsa-miR-93-5p	hsa-miR-92b-3p	hsa-miR-200a-3p	hsa-miR-505-3p	UniSp2	hsa-miR-23b-3p	hsa-miR-484	hsa-miR-141-3p	hsa-miR-181a-5p
1	meningioma	no	no	72	male	29.7521	88.624	0	14.5	209	8.44	0.01	1.15	0.83	216	82	6.6	210	1578.3	0.157	332	315.824	respiratory	yes	yes	I	cerebral convexity-falx	5.49	30.135	35.0825	21.335	33.56	30.295	33.945	36.8725	35.7633	32.2625	38.9925	35.4275	30.935	28.765	43.7625	40.9833	35.7625	19.445	33.2925	30.81	36.3575	31.44
2	meningioma	no	yes	70	male	21.1327	76.618	0	13	219	6.4	0.61	1.07	0.88	273	184	56	480	1315.6	0.068	1277	472.574	miscellanea	yes	yes	I	skull base	4	30.75	34.91	21.24	33.01	30.01	33.64	36.09	34.83	32.64	34.78	34.32	31.58	29.16	44.6	43.37	36.2	19.67	33.13	31.13	36.84	31.67
3	meningioma	no	no	67	female	29.7442	96.7652	1	13.4	211	12.21	0.25	0.94	0.72	267	656	104.3	255	1436	0.433	728	1369.14	cardiovascular	yes	yes	I	cerebral convexity-falx	7.94	30.02	35.68	21.33	33.81	29.95	34.52	36.25	35.83	32.07	36.72	35.16	30.86	28.48	41.06	40.04	35.56	19.03	32.88	30.59	37.62	30.4
4	meningioma	no	yes	57	male	28.8089	136.243	0	13.6	213	10.01	0.04	1.16	0.86	295	210	127.5	280	1890.6	0.197	1787	896.605	cardiovascular	yes	yes	I	cerebral convexity-falx	6.3	30.09	35.36	21.12	33.09	29.8	32.84	37.35	33.19	32.44	35.91	34.68	31.59	29.11	43.36		36.67	19.21	32.88	31.29	37.83	30.9
5	meningioma	no	yes	48	female	21.2245	93.645	0	10.6	236	4.48	0.14	1.04	1.05	260	70	10	185	725.8	0.041	1495	298.612	miscellanea	yes	yes	II	cerebral convexity-falx	2.9	29.22	35.68	21.34	32.47	28.69	32.75	34.08	33.41	30.4	35.54	33.26	30.03	28.47	41.75	45.81	35.59	18.78	31.28	29.85	37.5	29.85
6	meningioma	no	no	77	female	28.6048	91.9522	0	10.4	291	6.47	0.27	0.95	0.87	320	204	27	245	1510.6	0.076	396	536.888	cardiovascular	yes	yes	I	skull base	3.91	29.87	33.95	21.29	32.18	29.61	31.55	34.89	34.59	31.93	38.88	34.27	29.82	27.94	45.61	45.43	36.19	19.03	33.25	30.29	36.9	31.22
7	meningioma	no	no	61	female	29.6875	107.571	0	11.9	189	3.98	0.63	1.1	0.82	316	38	5.59	125	1541.8	0.062	1402	336.989	none	yes	yes	I	cerebral convexity-falx	2.18	29.82	34.41	21.18	32.48	29.83	34.33	36.46		31.53	35.73	34.14	31.12	28.53	43.41	37.48	36.3	19.37	32.78	30.83	36.17	30.9
8	meningioma	no	yes	54	male	24.4898	162.181	0	12.5	233	12.59	0.11	1	0.78	238	99	40	720	1982.7	0.453	498	780.308	metabolic	yes	yes	I	cerebral convexity-falx	8.18	30.84	36.21	20.8	34.31	30.81	35.25	37.98	35.13	31.86	37.87	36.4	31.56	28.91	40.88		36.8	19.84	32.8	30.91	35.94	32.14
9	meningioma	no	yes	49	female	20.96	83.5796	1	12.9	444	5.57	0.03	1.17	1.11	188	118	23.2	540	1471.7	0.072	535	170.352	miscellanea	yes	yes	I	cerebral convexity-falx	3.34	29.88	35.23	21.07	33.59	28.4	32.7	36.12	33.07	31.7	35.46	34.34	32	29.23	42.15	38.04	37.98	19.89	32.62	30.56	35.85	31.78
10	meningioma	no	no	82	male	26.8809	60.7472	0	12.8	172	8.01	0.21	1.04	0.85	231	205	35.1	240	1185.7	0.148	2532	1083.64	cardiovascular	yes	yes	I	skull base	4.81	30.83	36.29	21.54	35.77	31.79	35.38	39.89	36.87	33.52	44.64	38.14	31.94	30.11	44.97		35	20.35	34.26	31.53	34.74	33.24
11	glioma	no	yes	60	female	24.6711	91.1055	1	12.8	217	11.46	0.11	1.04	0.74	233	98	50.2	240	1440.2	0.052	322	2051.4	metabolic	yes	yes	IV	deep-seated	6.88	31.91	44.06	21.1	35.67	31.62	35.24	39.11	36.57	33.76	40.53	39.67	33.12	30.28	44.15	49.3	35.56	20.37	34.74	32.15	38.17	33.01
12	glioma	no	yes	65	male	26.8136	86.5159	1	15.5	223	12.81	0.07	0.96	0.69	273	326	13.39	210	1515.4	0.089	249	720.9	cardiovascular	yes	yes	IV	superficial	7.69	30.96	38.17	21.17	33.06	30.7	34.16	39.45	35.56	33.88	37.57	36.59	33.56	30.39	46.23	39.3	38.31	19.89	35.35	31.67	38.13	32.37
13	glioma	no	yes	71	female	27.7177	84.3999	1	13.4	305	9.74	0.31	0.99	0.69	195	1066	15.36	270	1630.7	0.516	4239	2498.4	cardiovascular	yes	yes	III	superficial	5.84	31.03	36.39	22.1	33.56	30.82	38.43	39.49	37.06	34.05	38.68	35.08	33.6	30.31	50		37.15	20.18	36.53	31.22	44.98	31.74
14	glioma	no	yes	69	male	24.2215	82.907	1	15.1	187	11.45	0.05	0.93	0.69	236	565			1502.3	0.274	543	700.9	miscellanea	yes	no	IV	deep-seated	6.87	29.82	35.8	21.5	35.19	30.11	33.15	36.77	35.16	33.18	39.98	36.96	30.77	28.31	43.92	40.21	35.95	19.94	35.31	30.29	37.32	32.06
15	glioma	no	yes	71	male	22.3214	63.9274	0	12.1	203	8.93	0.01	0.97	0.82	219	216	47.6	180	1611.4	0.476	985	2478.4	cardiovascular	yes	yes	IV	superficial	5.36	31.71	40.63	22.12	36.02	32.02	37.2	40.29		33	37.81	36.19	34.1	30.1	46.44	38.04	36.33	19.73	35.3	32.44	37.82	32.76
16	glioma	no	no	72	female	20.7031	80.546	0	14.6	264	9.78	0.22	0.95	0.71	242	6894	56	225	1460.9	0.117	972	1368.2	none	yes	yes	IV	deep-seated	5.87	30.12	35.44	21.49	32.69	31.08	32.51	36.68	33.18	31.36	36.32	34.82	31.08	29.17	40.9	36.41	35.86	19.31	32.95	30.66	36.04	31.3
17	glioma	no	no	36	female	22.49	87.9639	1	11.8	206	11.11	0.09	1.1	0.83	278	164	64.6	270	984.7	0.096	762	135.8	metabolic	yes	yes	III	superficial	6.67	30.71	37.74	21.62	33.21	31.34	34.29	38.16	35.12	33.73	36.84	36.81	31.73	29.23	50	38.96	36.25	19.72	35.11	31.82	39.02	32.69
18	glioma	no	no	50	male	26.2346	136.779	0	14.7	227	7.32	0.1	0.92	0.81	283	92	53	240	1121.4	0.198	1015	3685.2	none	no	no	III	deep-seated	4.39	31.05	36.24	22.4	33.42	31.25	34.94	37.46	36.76	33.98	37.08	37	31.52	29.37	49.51		36.77	19.85	38.04	31.95	37.89	31.79
19	glioma	no	no	73	female	21.7	86.7851	0	13	206	6.49	0.05	0.93	0.75	202	887	30.82	165	1466.7	0.129	1337	155.8	cardiovascular	yes	yes	IV	deep-seated	3.89	32.65	36.3	21.03	35.6	31.6	34.65	37.45	35.78	32.16		36.3	32.04	30.03	45.43	37.09	34.93	19.76	34.37	32.82	36.24	32.29
20	glioma	no	no	75	male	24.8	83.1602	1	15	247	11.96	0.07	0.99	0.78	169	596	4.94	240	1670.4	0.517	1675	3705.2	metabolic	yes	yes	IV	deep-seated	7.18	29.81		21.74	31.99	30.46	35.3	36.11		31.42	36.03	34.75	29.39	27.62	41.32	41.2	35.58	19.17	35.1	29.54	37.77	30.84
21	meningioma	yes	no	51.3895	female	21.7994	90.8452	0	13.9	190	4.91	0.06	1.04	1.14	267	119	2	100	1101.08	0.039	102.713	916.745	none	yes	yes	I	cerebral convexity-falx	2.95													30.06				21.06	30.91
22	meningioma	yes	no	66.9514	male	27.1616	131.619	0	12.5	164	3.83	0.03	1.13	0.97	189	208	7.07	150	945.32	0.059	95.3563	555.34	metabolic	yes	yes	I	cerebral convexity-falx	2.3													29.97				21.01	31.88
23	meningioma	yes	no	66.2669	female	30.1194	97.7777	0	10.9	118	3.38	0.28	0.97	0.82	219	480	3.6	75	721.68	0.021	87.0805	396.726	metabolic	yes	yes	I	skull base	2.03													26.87				20.95	31.51
24	meningioma	yes	no	67.7125	male	38.4243	115.459	1	14.6	222	7.25	0.22	1.08	0.99	362	67	2.23	135	903.48	0.339	143.172	1313.84	cardiovascular	yes	yes	I	cerebral convexity-falx	4.35													29.95				20.84	30.11
25	meningioma	yes	no	76.7392	female	31.25		0	13.7	169	13.15						27	270	1487.08	0.337	94.4368	2841.38	cardiovascular	no	no	I	skull base	7.89													29.71				21	31.94
26	meningioma	yes	no	64.1205	female	19.7055	75.361	0	12.2	167	2.81	0.06	1.04	1.04	257	64	2.48	183	1171.76	0.023	109.149	646.174	none	yes	yes	I	cerebral convexity-falx	1.69													30.2				20.87	31.55
27	meningioma	yes	no	65.9384	female	31.8339	114.913	0	13.5	199	5.67	0.15	1.02	0.94	365	164	0.81	280	1443.96	0.076	134.897	2154.77	none	yes	yes	I	cerebral convexity-falx	3.4													30.39				20.59	30.58
28	meningioma	yes	no	74.4203	male	17.7154	56.2241	0	12.9	198	7.29	6.88	1	0.99			105.56	385	1299.64	0.339	143.172	1509.39	respiratory	yes	yes	I	cerebral convexity-falx	4.37													29.82				21.33	31.26
29	meningioma	yes	no	48.7912	female	20.0617	89.7308	1	10.5	139	4.62	0.03					16.28	180	958.96	0.06	93.5172	627.005	none	yes	yes	I	skull base	2.77													27.65				20.88	31.21
30	meningioma	yes	no	51.9617	female	21.0937	74.8326	0	12.4	272	7.66	0.1	1.01	1.04	229	177	9.74	180	1081.36	0.059	109.149	1188.21	cardiovascular	yes	yes	II	cerebral convexity-falx	4.6													30.11				20.79	31.65
31	meningioma	yes	no	46.0917	female	28.125	126.702	0	12.1	252	5.95	0.11	1.06	1	308	103	30	225	1005.2	0.114	112.828	1447.39	cardiovascular	yes	yes	I	cerebral convexity-falx	3.57													29.62				20.94	30.57
32	meningioma	yes	no	58.6037	female	26.079	94.7582	0	13.8	125	3.85	0.58	1.07	0.92	278	176	6.47	170	1509.92	0.047	119.264	1509.39	metabolic	yes	yes	I	cerebral convexity-falx	2.31													29.63				20.74	30.51
33	meningioma	yes	no	53.128	female	28.6726	74.1903	0	12.6	225	4.67	0.07	0.97	1.1	290	89	8.25	175	1157.76	0.13	218.575	793.063	none	yes	yes	I	skull base	2.8													29.36				19.65	30.52
34	meningioma	yes	no	63.6003	male	25.8806	93.56	0	15.1	143	7.36	0.31	1.11	0.94	230	83	2.7	270	1416.4	0.177	103.632	749.593	cardiovascular	yes	yes	I	cerebral convexity-falx	4.42													30.3				20.45	31.47
35	meningioma	yes	yes	48.6626	female	20.5761	102.154		13.8	193	5.66	0.35	1.02	0.95			40.32	490	1466.6	0.147	97.1954	706.225	none	yes	no	I	cerebral convexity-falx	3.4													29.97				20.57	31.37
36	meningioma	yes	yes	49.9713	female				12.7	300	8.16	0.28	0.99	1.01	285	74	37.6	465	1136.24	0.024	101.793	963.003	none	yes	yes	I	cerebral convexity-falx	4.9													31.1				20.9	31.49
37	meningioma	yes	no	44.3066	female	20.2812	84.7285	1	8.9	162	5.36		1.09	0.88			61.83	370	1149.08	0.035	138.575	1400.34	none	yes	yes	I	cerebral convexity-falx	3.22													29.83				20.78	31.86
38	meningioma	yes	yes	49.5606	male	29.4029	110.537	0	15	309	10.5	0	1	0.8			100.62	230	1242.56	0.183	113.747	4818.23	none	yes	yes	I	cerebral convexity-falx	6.3													29.54				21.02	30.65
39	meningioma	yes	no	66.5298	female	29.7056	89.0486	0	11.9	211	6.66	0.06	0.96	1.01	246	626	17.7	180	1144.8	0.216	86.1609	780.978	cardiovascular	yes	yes	I	skull base	4													29.27				19.74	30.07
40	meningioma	yes	no	68.0301	female	24.0346	96.1862	0	12.7	191	6.07	0.08	1.06	0.94	192	168	107.3	420	1098.28	0.101	113.747	512.519	cardiovascular	yes	yes	I	cerebral convexity-falx	3.64													29.62				20.52	32.2
41	meningioma	yes	no	76.0794	male	21.201	86.3463	0	15.7	228	6.12		1.11	0.91	209	685	9.91	195	1151.92	0.099	168.92	926.476	none	yes	yes	I	cerebral convexity-falx	3.67													29.69				20.77	31.3
42	meningioma	yes	no	70.5188	male	23.3234	78.3366	0	14.4	151	6.17	0.2	1.17	1.07	336	399	35.2	210	959.2	0.053	106.391	1014.24	cardiovascular	yes	yes	II	skull base	3.7													29.89				20.45	31.56
43	meningioma	yes	no	44.0438	female	19.0039	92.3681	0	13.9	208	7	0.03	1.04	0.88	163	126	8.8	95	1080.72	0.259	138.575	1643.67	none	yes	yes	I	cerebral convexity-falx	4.2													28.91				19.85	30.45
44	meningioma	yes	yes	65.692	female	20.2848	54.828	0	12.5	331	5.19	0.11	0.97	0.99	335	274	5.77	105	1042.48	0.321	118.345	982.507	none	yes	yes	I	cerebral convexity-falx	3.11													29.41				20.98	30.35
45	meningioma	yes	no	49.6099	female	24.0055	89.6369	0	14.5	304	4.96	0.07	1.05	1.03			4.41	135	1245.2	0.187	117.425	1190.67	metabolic	yes	yes	I	skull base	2.98													30.23				20.67	31.29
46	meningioma	yes	yes	73.0951	female	31.5886	61.7518	0	15.9	260	6.47	0.24	1.01	1.07	297	181	18.7	360	1420.64	0.358	168	1598.86	none	yes	yes	I	cerebral convexity-falx	3.88													28.8				20.53	29.52
47	meningioma	yes	no	41.6783	female	33.1213	232.148	0	10.3	286	4.94	0.04	1.08	0.92	154	59	9.7	220	941.12	0.078	94.4368	766.486	miscellanea	yes	yes	I	skull base	2.96													29.4				19.92	29.805
48	meningioma	yes	no	47.3867	male			0	14.5	368	7.91	0.2	0.89	1.04	326	111	2.5	225	1209.64	0.313	121.103	1006.91	none	yes	yes	I	cerebral convexity-falx	4.75													28.31				19.96	28.355
49	meningioma	yes	no	53.4209	male	29.3878	133.61		13.6	237	6.05		0.95	0.84			8.45	155	1320.28	0.107	142.253	1161.18	none	yes	yes	II	skull base	3.63													28.78				19.77	29.2
50	meningioma	yes	yes	62.2177	female	21.0498	75.1307	1	14.3	280	16.37	0.03	0.88	0.82	253	196	36.6	335	1240.52	0.361	159.724	2587.13	miscellanea	yes	no	I	cerebral convexity-falx	9.82													29.12				20.77	30.35
51	meningioma	yes	no	78.757	female	26.2227	75.9158	1	13	428	11.57		0.83	0.74			42.99	205	1257.92	0.739	194.667	3368.01	none	yes	yes	I	cerebral convexity-falx	6.94													28.31				19.96	29.37
52	meningioma	yes	no	74.1684	male		70.2589					0.05	0.99	1.01	306	157	20.4	210	1178.44	0.123	124.782	819.677	cardiovascular	yes	yes	I	skull base														29.45				20.07	29.875
53	meningioma	yes	no	76.6598	male	24.977	81.947	0	12.7	212	6.36	0.03	0.94	0.82	204	165	6.5	195	1047.4	0.024	101.793	783.394	cardiovascular	yes	yes	I	cerebral convexity-falx	3.82													28.21				19.63	29.49
54	meningioma	yes	yes	73.2074	female	27.3437	81.1716	0	11.3	266	4.95	0.47	1.02	0.87	359	356	3.46	270	1056.92	0.1	149.609	812.415	none	yes	yes	I	skull base	2.97													29.58				20.66	31.06
55	meningioma	yes	yes	51.6906	female	22.2656	90.0377	0	14.3	293	5.48	0.11	0.94	1.03	239	232		190	1001.88	0.04	111.908	725.487	none	yes	yes	I	cerebral convexity-falx	3.29													28.29				20.52	29.25
56	meningioma	yes	yes	65.0486	female	35.1534	109.892	1	10.7	200	4.73	0.29	1.07	0.92	240	776	3.3	100	879.16	0.033	88.9195	718.261	cardiovascular	yes	yes	I	cerebral convexity-falx	2.84													30.46				20.97	31.47
57	meningioma	yes	yes	42.7433	female	31.6032		0									17.32	260	1191.44	0.166	109.149	1763.41	cardiovascular	yes	yes	II	cerebral convexity-falx														28.97				19.06	29.95
58	meningioma	yes	no	65.3963	female	23.8054	93.155	0	11.2	220	4.16	0.06	1.1	0.86	256	182	28.42	255	824.2	0.034	99.0345	670.168	cardiovascular	yes	yes	I	skull base	2.5													29.33				19.75	29.805
59	meningioma	yes	yes	75.5099	male				11.5	150	3.16	0.16	1	0.95	251	139	21.3	335	1011.12	0.062	197.425	586.351	none	yes	yes	I	cerebral convexity-falx	1.9													28.05				20.04	28.895
60	meningioma	yes	yes	48.512	female	24.2215	123.942		13.8	325	7.7	0.1	0.98	0.96	194	111	0.97	165	1201.48	0.148	110.069	824.52	cardiovascular	yes	yes	I	cerebral convexity-falx	4.62													28.84				20.32	29.41
61	glioma	yes	no	55.7153	male	23.6614	112.251	0	14.9	168	10.3	0.18	0.84	0.71	313	437	43.13	240	1647.26	0.366	58.3897	1799.69	cardiovascular	no	no	IV	deep-seated	6.18												29.43	28.67				19.97
62	glioma	yes	no	44.9938	male	25.5354	116.003	1	15.7	235	26.74	0.03					30.57	285	1047.13	0.462	122.577	3685.19	none	yes	yes	IV	deep-seated	16.04												24.97	24.79				20.27
63	glioma	yes	no	68.512	male				13.4	197	4.55	0.13	1.03	0.99	358	470	14.89	260	1089.9	0.052	57.445	836.473	none	yes	yes	IV	deep-seated	2.73												28.98	28.75				20.02
64	glioma	yes	no	60.2382	female	29.6875	71.5641	0	11.6	247	6.34	1.22	0.93	0.91	347	133	10.25	180	1137.29	0.35	88.388	1563.98	cardiovascular	yes	yes	II	deep-seated	3.8												29.81	28.8				20.17
65	glioma	yes	no	68.6407	female	22.8624	93.6041	0	14	183	11.96	0.03	0.88	0.65	213	540	62.3	180	1269.7	0.264	56.5019	1651.91	cardiovascular	yes	yes	IV	superficial	7.18												28.49	27.77				20.19
66	glioma	yes	no	51.05	female	27.0552	87.5087	0	12.5	172	4.44	0.03	0.99	1.11	199	42	18.2	410	1121.72	0.207	29.1029	633.237	none	yes	yes	II	deep-seated	2.66												30.86	29.78				19.95
67	glioma	yes	no	53.6975	male	29.2184	118.678	1	12.7	233	12.87	0.06	0.98	0.86	279	904	5.67	240	1169.5	0.214	70.8102	2533.72	cardiovascular	yes	yes	IV	deep-seated	7.72												29.7	29.43				20.65
68	glioma	yes	no	55.5318	male	27.7551	114.62	0	13.6	291	7.51	0.18	1.17	0.83	298	295	17	180	1063.1	0.22	57.445	2196.46	cardiovascular	yes	yes	IV	deep-seated	4.51												28.65	27.81				19.64
69	glioma	yes	no	60.7721	female	29.903	133.619	1	14.6	317	17.68	0.07	0.8	0.84	216	218	9.68	240	1251.22	0.508	75.6514	1246.66	metabolic	yes	yes	IV	superficial	10.61												29.56	27.97				19.79
70	glioma	yes	no	65.1526	male	18.8189	47.6856	0	16	154	6.14	0.47	0.98	0.79	229	137	0.63	240	1034.06	0.315	158.86	1122.21	cardiovascular	yes	yes	II	deep-seated	3.68												30.07	28.68				19.45
71	glioma	yes	no	40.5366	male	27.7647	149.259	0	15.1	198	6.68	0.51	0.99	1.22	423	94	23.4	210	1167.92	0.14	91.3559	1887.05	none	yes	yes	II	superficial	4.01												29.63	27.32				19.16
72	glioma	yes	yes	67.3648	male	25.9787	107.034	0	14.7	267	10.87						23.03	180	1157.62	0.534	138.006	2412.48	cardiovascular	yes	yes	IV	deep-seated	6.52												28.59	28.76				20.69
73	glioma	yes	yes	54.0671	female	24.8358	99.8383	0	13.1	225	7.78	0.01	0.88	0.82	194	99	22.22	210	1179.54	0.025	51.8118	710.892	cardiovascular	yes	yes	IV	deep-seated	4.67												28.04	28.69				20.11
74	glioma	yes	no	52.7748	male	24.6914	122.68		12.8	258	5.41		1.09	1.03			3.51	190	929.109	0.068	40.7424	1069.88	cardiovascular	yes	yes	III	deep-seated	3.25												30.005	27.61				18.94
75	glioma	yes	yes	71.4031	female	24.9135	74.753	0	16.4	252	11.32	0.04	0.95	0.81	230	264	28.61	230	1165.94	0.352	53.6827	1391.77	none	yes	yes	IV	deep-seated	6.79												30.46	29.46				20.1
76	glioma	yes	no	55.4168	female	20.0288	101.893	1	11.9	176	6.52	0.03	1.19	0.78	166	31	45.62	280	1009.9	0.064	33.5307	1223.92	metabolic	yes	yes	II	superficial	3.91												26.46	24.61				19.24
77	glioma	yes	yes	79.3073	male	22.0932	73.7585	0	15	170	8.58	0	1.1	0.8	203	796	93.76	260	1198.15	0.521	117.478	2147.89	cardiovascular	yes	no	IV	deep-seated	5.15												30.275	28.66				20.32
78	glioma	yes	no	70.2341	male	27.1809	105.447	1	15.7	234	11.62	0.03	0.98	0.86	258	159	4.83	240	1151.68	0.539	65.0465	1025.27	cardiovascular	yes	yes	IV	deep-seated	6.97												29.815	28.61				20.06
79	glioma	yes	no	78.037	female	22.3081	54.8631	0	10.2	157	8.31		1.07	0.89			20.29	170	1187.33	0.116	76.6236	1673.49	cardiovascular	yes	yes	IV	deep-seated	4.99												30.815	28.84				20.145
80	glioma	yes	no	72.1999	male	23.1837	69.6442	1	14.7	210	12.51	0.05	0.94	0.89	213	1044	42.34	220	1264.42	0.51	75.6514	1952.89	none	yes	yes	IV	deep-seated	7.51												31.27	29.23				20.715
81	glioma	yes	yes	18.0096	female			1	11.6	209	4.83	0.77	1.24	0.97	228	141	4	210	1121.19	0.349	228.52	1634.28	cardiovascular	yes	yes	IV	superficial	2.9												29.975	28.38				19.02
82	glioma	yes	yes	56.898	female		113.2		13.3	249	10.41	0.29	0.93	0.73	293	438	15.85	150	965.941	0.147	115.445	1954.89	none	yes	yes	IV	deep-seated	6.25												28.575	28.11				19.08
83	glioma	yes	no	59.5373	male	29.4118	110.454	1	14.5	232	11.21	0.03					80.16	225	1217.69	0.26	63.1369	2672.21	cardiovascular	yes	yes	III	deep-seated	6.73												29.54	27.87				19.67
84	glioma	yes	no	76.3149	female				13.8	247	9.34	0.24	0.93	0.78	264	537	34.6	155	1451.88	0.396	104.331	2081.3	miscellanea	no	no	IV	deep-seated	5.6												30.655	29.215				20.2
85	glioma	yes	no	39.603	male	24.0741	146.978	0	12.9	163	3.27	0	1.11	1	156		24.05	210	803.036		47.1658	357.769	metabolic	yes	yes	III	superficial	1.96												30.13	28.28				19.68
86	glioma	yes	yes	49.0431	male				15.5	234	15.04	0.09	1.12	0.85	278	627	26.47	230	1203.96	0.531	87.401	2243.13	none	yes	yes	IV	deep-seated	9.02												30.23	28.56				19.785
87	glioma	yes	no	65.8097	male			0	12.7	244	18.36	0.06	0.92	0.73	178	221	54.27	240	972.409	0.613	57.445	1597.13	none	yes	yes	IV	deep-seated	11.02												30.235	28.265				18.435
88	glioma	yes	no	29.1526	male				16.9	162	5.47		1.1	1.04	204	46	25.31	240	978.35	0.253	77.5971	705.565	metabolic	yes	yes	IV	deep-seated	3.28												30.45	28.88				19.785
89	glioma	yes	no	28.3422	female	17.9931	89.0201		13.7	176	5.59	0.43	1.08	0.9	181	135	2.55	270	849.637	0.108	71.7757	135.835	none	yes	yes	III	deep-seated	3.35												30.025	29.05				19.255
90	glioma	yes	yes	65.0732	female	27.5482	79.0139	1	14.6	270	12.6	0.09	0.9	0.72	330	1134	68.75	195	1225.74	0.242	69.846	914.745	miscellanea	yes	yes	IV	deep-seated	7.56												30.2	28.93				20.41
91	glioma	yes	no	54.7488	female	20.8117	68.9341	1	9.7	188	9.57	0.01	1.07	0.82	149	95	6.54	210	921.98	0.134	115.445	1269.44	miscellanea	yes	yes	IV	deep-seated	5.74												29.915	28.185				20.53
92	glioma	yes	no	47.7098	female	22.1453	122.056	1	12.8	245	6.49	0.09	1.04	0.89	206	52	11	195	1033.27	0.038	57.445	975.353	respiratory	yes	yes	IV	deep-seated	3.89												30.005	28.75				19.255
93	glioma	yes	no	48.8734	male	24.6181	97.7431	0	12.9	237	15.25	0.09	0.94	0.7	290	228	35.4	255	1204.09	0.191	173.634	1466.94	none	yes	yes	IV	deep-seated	9.15												26.155	25.435				19.3
94	glioma	yes	no	63.781	female	21.3039	57.3504	0	13.6	223	10.45	0.03					53.38	240	1145.48	0.225	87.401	1165.4	none	yes	yes	IV	deep-seated	6.27												30.005	28.955				19.985
95	glioma	yes	no	26.412	female	21.3039	138.886	0	12.5	289	13.28	0.07	1.09	0.74	137	193	12.34	290	1252.54	0.693	67.9219	1548.4	metabolic	yes	yes	III	superficial	7.97												30.57	28.89				19.69
96	glioma	yes	no	74.4832	male				15.8	288	8.57	0.22	1.12	0.97	317	184	90.8	270	1152.61	0.215	104.331	1125.96	none	yes	no	II	superficial	5.14												30.3	28.93				19.235
97	glioma	yes	yes	61.1444	male	28.0689	99.9518		14.1	112	8.42	0.03	0.91	0.68	173	758	86.91	295	1158.15	0.136	118.496	1492.1	cardiovascular	yes	yes	IV	deep-seated	5.05												29.025	27.535				19.195
98	glioma	yes	yes	70.4586	male	23.6614	63.7827	1	12	253	13	0.28	1.09	0.8	264	125	76.21	225	924.224	1.061	141.114	3191.96	miscellanea	yes	yes	IV	deep-seated	7.8												25.215	24.72				19.645
99	glioma	yes	yes	65.2019	male	32.6048	211.693	0	11.9	243	10.37	0.03	1.04	0.81	222	136	7.73	240	947.723	0.261	88.388	2832.42	cardiovascular	yes	yes	IV	deep-seated	6.22												27.39	26.43				20.06
100	glioma	yes	yes	51.5893	male		108.251		14.5	217	16.38	0.03	0.87	0.7	154	93	23.13	240	1033.27	0.41	115.445	2488.43	none	yes	yes	IV	deep-seated	9.83												29.59	28.34				19.94
[truncated: 171 more columns]
